# Supplementary material for: Patterns of genomic and phenomic diversity in wine and table grapes
Source: Hortic Res. 2017 Aug 2;4:17035–. doi: 10.1038/hortres.2017.35 (PMC5539807; doi:10.1038/hortres.2017.35)
Supplement: Supplementary Table S1 [file hortres201735-s6.xlsx]

## Sheet: Sheet1
ORIGINAL NAME	NAME	CATEGORY	DATA TYPE	DEFINITION	ORIGINAL SCORES	NEW SCORES	DESCRIPTION	NOTES
FIRMNESS_2009	berry firmness	fruit	ordinal			1	Soft
						2	Medium
						3	Firm
BERRYLENGTH_2008	berry length	fruit	numeric	Average berry length in millimeters from 10 berries
BERRYSHAPE_2008	berry shape	fruit	numeric	Berry length / berry width
BERRYSIZE_2008	berry size	fruit	numeric	Berry length X berry width
BERRYWT_2009	berry weight	fruit	numeric	Average weight in grams from 10 berries
BERRYWIDTH_2008	berry width	fruit	numeric	Average berry width in millimeters from 10 berries
BLOOMDATE_1996	bloom date	phenology	numeric	Julian days from January 1 when 50% of the grape flowers are in bloom
BUDBURDATE_2009 & 1996	bud burst date	phenology	numeric	Julian days from January 1 when 50% of the buds are wooly
CLUSTDENS_2009 & 2008	cluster density	fruit	ordinal	Observation of cluster density	1		Very loose (berries in grouped)
					3		Loose (single berries with)
					5		Medium (densely distributed)
					7		Dense (berries not readily movable)
					9		Very dense (berries pressed)
CLUSTLEN1_2009	cluster length	fruit	numeric	Average length in centimeters from 10 fruit clusters
CLUSTSIZE_1992	cluster size	fruit	ordinal	Observation of the Cluster Size	1		Very small
					3		Small
					5		Medium
					7		Large
					9		Very large
CLUSTWT_2009	cluster weight	fruit	numeric	Average weight in grams from 10 fruit clusters
CLUSTWID1_2009	cluster width	fruit	numeric	Average width in centimeters of 10 fruit clusters
BRIX715_1993	field brix	fruit	numeric	Average percent sugar content for 10 berries
CLUST1NODE_2006	first cluster node	vine	ordinal	Observation of node of the first cluster	0-0.5
					0.5-1
					1-1.5
					1.5-2
					2-2.5
					2.5-3
					3-3.5
					3.5-4
					4-4.5
					4.5-5
FLOWERSEX_2010	flower sex	vine	binary	Observation during flowering, mean value of 10 inflorescences	1	1	Male (Richter 110)	FLOWERSEX_2010 is the combined data set across years. 23 samples were removed because they were discordant for flowersex across years.
					2	NA	Male to hermaphrodite (Couderc 3309)
					3	0	Hermaphrodite (Concord)
					4	NA	Female, with upright stamina (Sori)
					5	1	Female (Harmony)
LBRIX1_2009	lab brix	fruit	numeric	Ave. percent sugar content, measured with a digital refractometer, for 50-100 berries, harvested after the field Brix > 20
LEAFDATE_1996	leaf date	phenology	numeric	Julian days from January 1 when 50% of the buds have a green leaf
LEAF_HAIR_1993	leaf hair	vine	ordinal	Observations of the density of prostrate hairs on the underside of the leaf	1		None or very weak
					3		Weak
					5		Medium
					7		Dense
					9		Very dense
LEAF_SIZE_1992 & 1993	leaf size	vine	binary	Observations of the size of mature leaves within the medium third of the shoot.	1	NA	Very small
					3	0	Small
					5	1	Medium
					7	1	Large
					9	NA	Very large
FLAVOR_2009	muscat aroma	fruit	binary	Particular flavor of berries	0	0	None (no especially distinctive flavor)
					1	1	Muscat
					2	NA	Foxy
					3	NA	Foxy
					4	NA	Other distinctive flavor
					99	NA	Other special flavor
NAKEDVEIN_2009	naked vein	vine	binary	Observation of naked vein presence	0		Absent
					1		Present
PEDLENGTH_2009	peduncle length	vine	numeric	Length of peduncle of a first cluster in centimeters
PETSINMALF_2009	petiolar sinus	vine	ordinal
SEEDNUM_2009	seed number	fruit	numeric	Average number of seeds per berry for 10 fruit
SEEDWT_2009	seed weight	fruit	numeric	Weight in grams of ten seeds
SEEDLESS_1993	seedlessness	fruit	binary	Seedlessness, presence or absence of seeds	1	0	Seedless (seed absent)
					2	NA	Seed rudimentary
					3	1	Seed well developed
SHOOTINTEN_1996	shoot color intensity	vine	ordinal	Intensity of the color of the young shoot tip	1	1	Very weak
					3	3	Weak
					5	5	Medium
					7	7	Strong
					9	NA	Very strong
SHOOT_HAIR_1993	shoot hair	vine	ordinal	Observation of the density of prostrate hairs on the tip of the young shoot.	1		None or very sparse
					3		Sparse (scattered)
					5		Medium
					7		Dense (downy)
					9		Very dense (felty)
SKINCOLOR_2009	skin color	fruit	ordinal			1	Gray/White, Yellow, Green
						2	Rose
						3	Red
						4	Red/Black
						5	Blue/Black
TIPANTHOCY_2009	tip anthocyanin	vine	ordinal		0	NA	Absent
					1	1	Very weak
					3	3	Weak
					5	NA	Medium
					7	NA	Strong
					9	NA	Very Strong
TITRACID1_2009	titratable acidity	fruit	numeric	Percent Tartaric Acid for 50-100 berries
VERAISON_1993	veraison	phenology	numeric	Julian days from January 1 when 50% of the berries start to color red or soften
