# Supplementary material for: Patterns of genomic and phenomic diversity in wine and table grapes
Source: Hortic Res. 2017 Aug 2;4:17035–. doi: 10.1038/hortres.2017.35 (PMC5539807; doi:10.1038/hortres.2017.35)
Supplement: Supplementary Table S2 [file hortres201735-s7.xlsx]

## Sheet: 20170411_pheno_cor_between_year
phenotypes	bud.burst.date.1996 & bud.burst.date.2009	cluster.density.2008 & cluster.density.2009	leaf.hair.1992 & leaf.hair.1993	leaf.size.1992 & leaf.size.1993
overlapping accessions (N)	459	424	184	185
cor (R2)	0.189363	0.153867	0.58737	0.067424
p-value	1.24737e-22	1.95198e-25	7.96645e-37	0.000357996
