# Supplementary material for: Patterns of genomic and phenomic diversity in wine and table grapes
Source: Hortic Res. 2017 Aug 2;4:17035–. doi: 10.1038/hortres.2017.35 (PMC5539807; doi:10.1038/hortres.2017.35)
Supplement: Supplementary Table S3 [file hortres201735-s8.xlsx]

## Sheet: 20160201_supp_table_cat_info.tx
Local ID	Numeric Local ID	ACCID	Cultivar	Use	Geographic Origin
DVIT_1000	4329	10630	Verdea	NA	NA
DVIT_1001	1609	10636	Verdelho	wine	west
DVIT_1002	1610	10638	Vermentino_Favorita	wine	west
DVIT_1003	12	10646	Vernaccia Di San	wine	NA
DVIT_1005	4332	10659	Unknown cultivar	wine	NA
DVIT_1007	4334	147702	Vertzami	wine	central
DVIT_1008	4340	147703	Violento	wine	central
DVIT_1010	3578	147707	Volitza_Lefki	wine	central
DVIT_1011	3579	147710	Voltzicki	wine	central
DVIT_1015	14	10736	White_Riesling	wine	west
DVIT_1016	4361	564013	White_Riesling	wine	west
DVIT_1017	4363	10753	White_Veltliner	wine	central
DVIT_1018	4365	184752	Xerez	wine	west
DVIT_1019	4367	147862	Xylomaherudah	wine	central
DVIT_1020	1616	10771	Yellow_Ortlieber	wine	west
DVIT_1021	4375	147744	Zalovitico	wine	central
DVIT_1025	3587	138062	Alicante_Branca	wine	west
DVIT_1026	3588	147984	Aspruda_Halkidos	wine	central
DVIT_1028	4398	147964	Hondromavroudo	wine	central
DVIT_1029	3591	140078	Donzelinho_De_Castelo	wine	west
DVIT_1030	3592	138063	Ferral_De_Izalva	wine	west
DVIT_1031	4403	147723	Gemeroh	wine	central
DVIT_1032	3594	147807	Karabryimis	wine	central
DVIT_1034	3596	147795	Kotzifali	wine	central
DVIT_1036	3598	147779	Kontocladi	wine	central
DVIT_1037	4421	168796	Kraljevina	wine	central
DVIT_1039	3601	147821	Marditza	wine	central
DVIT_1040	3602	147829	Mavroliatis	wine	central
DVIT_1041	4431	147967	Mavroudi	wine	central
DVIT_1042	4434	10943	Mermark	wine	NA
DVIT_1043	3604	147844	Mosho_Patata	wine	central
DVIT_1044	3605	147938	Fileri	wine	central
DVIT_1045	4443	147861	Platani	wine	central
DVIT_1046	4447	147952	Psara	wine	central
DVIT_1047	3608	147955	Psarotherico	wine	central
DVIT_1049	4456	147905	Roussaitis	wine	central
DVIT_1051	4463	147904	Roussico	wine	central
DVIT_1052	3613	563980	Black_Corinth	table	central
DVIT_1053	3614	150562	Syrah	wine	west
DVIT_1054	3615	160604	Terret_Noir	wine	west
DVIT_1055	3616	147933	Tsoumbrena_Mavri	wine	central
DVIT_1056	4477	147929	Tsoupi	wine	central
DVIT_1058	4482	563993	Alvarelhao	wine	west
DVIT_1060	2150	11053	Unknown cultivar	wine	NA
DVIT_1063	2153	11082	Fernao_Pires	wine	west
DVIT_1065	4495	564009	Pinot_Blanc	wine	west
DVIT_1066	4499	207146	Pinot_Noir	wine	west
DVIT_1069	3623	189592	Beli_Prokupac	wine	central
DVIT_1070	3624	197528	Kule_Dary	table	west
DVIT_1072	3626	184751	Raisin_De_Palestine	wine	NA
DVIT_1074	4522	189594	Smederevka	wine	central
DVIT_1075	3628	197555	Sylvaner	wine	west
DVIT_1076	4527	197556	Vernatschia_Alternatures	wine	west
DVIT_1084	2239	11224	Calmeria	table	NA
DVIT_1092	2240	11287	Damas_Rose	table	NA
DVIT_1095	4561	11315	Flame_Seedless	table	NA
DVIT_1102	4565	515483	Jurancon_Blanc	wine	west
DVIT_1103	3637	564014	Kishmish Khishrau	table	east
DVIT_1107	4571	317839	Limberger	wine	west
DVIT_1108	4573	333951	Madeleine_Angervine	table	NA
DVIT_1114	4577	337783	Ortega	wine	west
DVIT_1116	18	11471	Pfeffer	wine	NA
DVIT_1119	3645	318224	Plavac_Mali	wine	central
DVIT_1120	3646	272841	Rangspray	table	east
DVIT_1121	4594	11517	Refosco	wine	west
DVIT_1121	19	11517	Refosco	wine	west
DVIT_1124	4600	11535	Schonburger	wine	NA
DVIT_1125	3648	253178	Sciacarello	wine	west
DVIT_1127	3650	564015	Stein	wine	NA
DVIT_1130	2242	11581	Venus_(seedless)	table	NA
DVIT_1150	3651	253177	Xarello	wine	west
DVIT_1307	220	12838	Midget_Thompson_Seedless	table	NA
DVIT_131	4636	3270	Ree	table	NA
DVIT_1313	2299	12884	Muscat_Br39	table	NA
DVIT_1314	2008	12893	Olmo_j5-58	wine	NA
DVIT_1325	4656	12982	Austrian_Seedless	table	NA
DVIT_1326	4658	12987	Black_Kishmish	table	east
DVIT_1330	4659	13024	Seedless_Tokay	table	NA
DVIT_1340	4678	13102	Zinfandel	wine	central
DVIT_1341	2304	13103	Aurora	table	west
DVIT_1353	4697	13210	Fort_Ross_Vine	table	NA
DVIT_1651	4724	15290	Barbaleu	table	west
DVIT_1653	4731	15299	Ciminnita	wine	west
DVIT_1655	4735	15310	Fuji	table	NA
DVIT_1657	2309	15320	Olivette_Noire	table	west
DVIT_1663	4751	15357	Chaouch 4X	table	east
DVIT_1666	4755	15375	Royale 4X	table	NA
DVIT_1669	4764	15398	Trieste 4X	table	west
DVIT_1797	4767	16151	Olmo 030-37	table	east
DVIT_1799	4771	16164	Olmo 030-51	table	east
DVIT_1800	4773	16174	Olmo 030-53	table	east
DVIT_1803	4777	16188	Olmo 034-16	table	east
DVIT_1804	4778	16199	Olmo 034-29	table	east
DVIT_1805	4780	16200	Olmo 034-26	table	east
DVIT_1806	4781	16209	Olmo 034-54	table	east
DVIT_1807	4783	16210	Olmo 034-55	table	east
DVIT_1808	259	16221	Olmo 035-7	table	NA
DVIT_1809	4785	16222	Olmo 035-11	table	east
DVIT_1811	261	16234	Olmo 035-41	table	NA
DVIT_1812	4787	16245	Olmo 035-47	table	east
DVIT_1813	263	16246	Olmo 035-50	table	NA
DVIT_1840	2020	16423	Beli_Potok	wine	central
DVIT_1841	4797	16424	Beli_Potok	wine	central
DVIT_1976	2310	17358	NA	table	central
DVIT_1977	2311	17364	NA	table	NA
DVIT_1978	4814	17373	NA	table	NA
DVIT_1982	4832	17403	Dabouki	table	east
DVIT_2044	7602	112224	NA	NA	NA
DVIT_2046	4849	133125	Munuka_Sufed	table	NA
DVIT_2047	4851	134818	Pirovano_47	table	west
DVIT_2052	4853	564045	Yaghotti_No._2	table	east
DVIT_2054	4856	563975	Asma	table	east
DVIT_2055	219	17915	Black_Kishmish	table	east
DVIT_2058	4861	17937	Catarratto	wine	west
DVIT_2061	3774	147970	Mavroudi_School_Of_Patras	wine	central
DVIT_2063	3775	564046	Muscat_De_Pantellana	wine	west
DVIT_2067	3778	150564	Trebbiano_Bianco	wine	west
DVIT_2070	4884	18013	Kastour_Rumi	table	east
DVIT_2071	4889	234427	Kishmish_Of_Vir	table	east
DVIT_2076	4901	18051	Futuna_700	table	NA
DVIT_2077	4904	277228	Klusaine_Red	table	east
DVIT_2078	4905	18065	Longyan	wine	NA
DVIT_2080	3787	260417	Grassa_De_Cotnari	wine	central
DVIT_2081	3788	254978	Kandhari	table	east
DVIT_2084	4915	18106	Khalili	table	east
DVIT_2087	4919	18123	Aswad	table	east
DVIT_2089	4925	18138	Hakiki	table	central
DVIT_2100	4936	562054	Gamay_Toma	wine	west
DVIT_2103	135	18240	Kastour_Rumi	table	east
DVIT_2112	140	18307	Chasselas_Des_Bouches-du-rhone	table	west
DVIT_2113	2022	18314	Bequignol	wine	west
DVIT_2115	4969	18325	Frankenthal_Blanc	wine	NA
DVIT_2117	2024	18336	Malvasia_Bianca	wine	central
DVIT_2121	4982	18358	Chasselas_Michel_Tompa	table	west
DVIT_2145	4990	18499	Perbos_139	table	west
DVIT_2160	154	18593	Mrs. Prince's Black Muscat	table	NA
DVIT_2162	156	18605	Syrian	table	NA
DVIT_2163	5016	18612	Fresno_35-75	table	NA
DVIT_2169	5041	18645	Fresno_32-139	table	NA
DVIT_2171	5048	18656	B_15-19	table	NA
DVIT_2172	5051	18659	Fresno_35-33	table	NA
DVIT_2173	3808	208430	Oubeidy	table	east
DVIT_2177	5062	18691	Loose_Perlette	table	NA
DVIT_2256	5066	19218	Muscato_Vidor	table	NA
DVIT_2257	5067	19225	Nonno_Giovanni	table	NA
DVIT_2258	5069	19234	Rofar_Vidor	table	NA
DVIT_2305	3816	564047	Argant	wine	west
DVIT_2311	5097	562037	Clairette_De_Limoux	wine	NA
DVIT_2313	2027	19567	Corbu_Blanc	wine	west
DVIT_2317	3824	564052	Ehrenfelser	wine	west
DVIT_2318	5110	19592	Fer_Servadou	wine	west
DVIT_2321	2029	19617	Juracon_Noir	wine	west
DVIT_2322	5120	564054	Kara_Dzhidzhigi	table	east
DVIT_2323	5127	564055	Karadzhandal	table	east
DVIT_2325	5131	564057	Kishmish-charni	table	east
DVIT_2328	2253	19672	Moscatel_Ros._De_Blas	table	NA
DVIT_2330	2031	19689	Osteiner	wine	west
DVIT_2331	2032	19700	Petite_Manseng	wine	west
DVIT_2337	7581	19751	Mueller_Thurgau	NA	west
DVIT_2338	5152	19755	Rizamat	table	east
DVIT_2339	5156	19770	Rotberger	wine	west
DVIT_2340	5162	277229	Sochal_Kara-kash	table	east
DVIT_2342	2039	19789	Viognier	wine	west
DVIT_2390	5178	20126	Muscat_Of_Hungary	table	central
DVIT_2431	5188	552631	Russian_Seedless	table	NA
DVIT_2452	5199	564080	Kwar_II	table	east
DVIT_2476	5202	558817	Blackrose_4x	table	NA
DVIT_2480	5205	564133	CG_1481_4x	table	NA
DVIT_2498	5219	564137	Millishun	table	east
DVIT_2499	5224	564138	Bargoon	table	east
DVIT_2501	5232	564140	Berurargoon	table	east
DVIT_2502	5234	564141	Parargoon	table	east
DVIT_2503	5238	564142	Hosargoon	table	east
DVIT_2504	289	564143	Nilok	table	NA
DVIT_2505	5246	564144	Boyalsing_II	wine	east
DVIT_2506	5249	564145	Budrilay	wine	east
DVIT_2507	290	564146	Neelilay	table	NA
DVIT_2509	5259	564148	Dalnato_I	table	east
DVIT_2510	292	564149	Fatai	table	NA
DVIT_2511	71	564150	Namonia	table	NA
DVIT_2514	5272	564153	Neeli	table	east
DVIT_2530	2040	564157	Matum_Margoon	wine	east
DVIT_2532	5290	564159	Churgoon	table	east
DVIT_2536	78	564163	Dardari	table	NA
DVIT_2602	79	564480	Spin_Ugad	table	NA
DVIT_2603	5325	564481	Shingargoon	table	east
DVIT_2604	5330	564482	Schwin	wine	east
DVIT_2605	5335	564483	Khorestini	table	east
DVIT_2625	5342	552633	Ruby_Seedless	table	NA
DVIT_2630	5346	564620	Agwam	wine	NA
DVIT_2631	5347	564621	Casculho	wine	west
DVIT_2635	5358	564625	Doradillo	wine	west
DVIT_2636	5361	564626	Fayoumi	wine	east
DVIT_2637	83	564627	Goyura	table	NA
DVIT_2638	5368	564628	Hassaine	wine	east
DVIT_2639	5370	564629	Kecskemet	wine	central
DVIT_2640	5373	564630	LArvine	wine	west
DVIT_2641	3919	564631	Leanoy	wine	east
DVIT_2643	5383	564633	Muscat_Oliver	table	central
DVIT_2645	5390	564635	Neo-Muscat	table	NA
DVIT_2646	5393	564636	Pearl_of_Zola	table	central
DVIT_2647	5394	564637	Perle	wine	west
DVIT_2648	5400	564638	Perle_de_Csaba	wine	central
DVIT_2652	5415	564642	Rondinella	wine	west
DVIT_2653	5418	564643	Sereksiya_Rosavi	table	central
DVIT_2656	5422	564645	Taminga	wine	NA
DVIT_2657	5424	564646	Tarrango_I	table	NA
DVIT_2662	3928	564650	Ughetta	wine	west
DVIT_2663	90	564672	Victorias_Choice	table	NA
DVIT_2666	5448	564674	Arnsburger	wine	west
DVIT_2667	5452	564675	Badacsony-10	wine	central
DVIT_2669	91	564676	Dan_Ben_Hanna	table	east
DVIT_2671	92	564677	Erlihane	table	NA
DVIT_2675	5482	564679	Gyongyrizling	wine	central
DVIT_2676	5486	564680	Heroldrebe	wine	west
DVIT_2682	5503	564682	Merlot	wine	west
DVIT_2683	5508	564683	Norakert_PRG_2224	table	east
DVIT_2684	5510	564684	Ranny_Vira	table	east
DVIT_2689	5520	564685	Wittberger	wine	west
DVIT_2690	5524	564686	Zifir	table	central
DVIT_2691	2010	564687	Zengo	wine	central
DVIT_2692	5531	564688	Zweigelt-rebe	wine	west
DVIT_2696	5535	564692	Bien_Donnie	table	NA
DVIT_2700	299	564717	Pirobelle	table	NA
DVIT_2701	2156	564722	Agria	wine	central
DVIT_2702	5547	564718	Suputinsky_Bietyz	wine	east
DVIT_2705	5559	564721	Dornfelder	table	west
DVIT_2730	5565	564749	Chamo	table	east
DVIT_2746	5574	613088	Fresno_32-68	table	NA
DVIT_2747	5578	619874	Hillbilly	wine	NA
DVIT_2749	5582	619740	Olmo_18-226_D	table	NA
DVIT_2751	5592	619862	Olmo_25F	wine	NA
DVIT_2752	5594	619742	Olmo_34F	wine	NA
DVIT_2757	5610	619746	Red_Ohanez	table	west
DVIT_2759	106	619748	Seedless_Emperor	table	NA
DVIT_2900	120	595611	Diamond_Muscat	table	NA
DVIT_2902	5627	594743	Summer_Muscat	table	NA
DVIT_2907	3941	615937	Cereza	wine	NA
DVIT_2909	5641	615939	Choultu_White	table	NA
DVIT_2911	112	616234	Early_Muscat	table	NA
DVIT_2914	113	616316	Seedless Calmaria	table	NA
DVIT_2921	5676	616330	Nebbiolo_Michet	wine	west
DVIT_2927	3951	616335	San_Juanina_Rosada	table	NA
DVIT_2928	3952	616357	Tana-Kuzi	table	east
DVIT_3002	115	616278	Chasselas_Rouge	table	west
DVIT_3005	116	616301	Humagne	table	NA
DVIT_309	5724	190083	Asma_Sohwars	table	east
DVIT_3104	5736	645071	Kerner	wine	west
DVIT_3105	5741	645084	Optima	wine	west
DVIT_3107	5742	645138	Reichensteiner	wine	west
DVIT_3109	2210	645140	Siegerrebe	wine	west
DVIT_313	5811	190082	Cirmisi_Sap_De_Sudak	table	east
DVIT_314	5822	190084	Demir_Kara	table	east
DVIT_315	5826	190078	Dschan_Im_Isium	table	east
DVIT_3155	3975	688459	Alicante_Ganzin	wine	NA
DVIT_3156	3976	688460	Anna_Maria	table	NA
DVIT_3170	3983	688474	Orleans	wine	west
DVIT_3173	3986	688490	Red_Fujii	table	NA
DVIT_3183	3992	688509	Vidal_804	wine	NA
DVIT_3185	3993	254208	Vidal_99T	wine	NA
DVIT_3187	3994	688523	White_Riesling_x_Sauvignon_Blanc	wine	NA
DVIT_319	3996	190073	Mourvedre_Famellestadt	table	east
DVIT_320	7622	190079	Murma_Isium	NA	east
DVIT_321	5878	190092	Precoce_Dastrachan	table	east
DVIT_322	5880	5305	Rosa_Minna	table	east
DVIT_325	4003	190081	Taschli	table	east
DVIT_326	5892	190091	Wengerka	table	east
DVIT_330	5907	190093	Noir_Dautomne	table	east
DVIT_331	5910	190094	Setzlinge_Dodreliabi	table	NA
DVIT_333	5915	147565	Ab_Jusht	table	east
DVIT_334	5920	190095	Agadia	table	NA
DVIT_337	5925	5412	Alloued_Zeine	table	NA
DVIT_340	5936	152010	Angevine_Oberlin	table	NA
DVIT_342	5940	5438	Appley_Towers	table	NA
DVIT_343	5942	147516	Askari	table	east
DVIT_346	5946	5470	Baidh ul Haman	table	east
DVIT_349	222	5491	Barlinka	table	west
DVIT_350	4017	151699	Barone_Dellaterno	table	west
DVIT_351	168	5505	Beauty_Seedless	table	NA
DVIT_353	5964	536722	Bhokari	table	east
DVIT_356	5969	5550	Black_Ferrara	table	NA
DVIT_360	5981	5581	Black_Morocco	table	NA
DVIT_361	5983	5589	Black_Prince	table	NA
DVIT_363	226	5611	Bucklands_Sweetwater	table	NA
DVIT_364	5990	5618	Burgrave	table	central
DVIT_371	4020	492736	Chaouch	table	east
DVIT_381	6037	5770	Citronelle	table	west
DVIT_382	6041	151692	Conte_Rosso	table	west
DVIT_383	6044	5791	Cornichon	table	NA
DVIT_388	4024	563981	Dabouki	table	east
DVIT_401	6086	5977	Exotic	table	NA
DVIT_402	4031	147524	Fahri	table	east
DVIT_407	233	6038	Foster's Seedling	table	NA
DVIT_410	2265	6067	Gold	table	NA
DVIT_413	6109	6098	Gros_Colman	table	east
DVIT_418	240	6153	Hunisa	table	NA
DVIT_420	4039	147515	Husseine	table	east
DVIT_422	6124	6192	Hycales	table	west
DVIT_423	4041	138303	Imperator_(p._264)	table	west
DVIT_425	6129	6225	Johanna_Mathiasz	table	west
DVIT_426	2268	6231	July_Muscat	table	NA
DVIT_427	6135	164442	Kali_Sahehi	table	east
DVIT_430	4045	147557	Khalchili	table	east
DVIT_432	4047	147570	Khaldar	table	east
DVIT_436	4051	147512	Kishmishi	table	east
DVIT_438	4053	147537	Kishmish_Spien	table	east
DVIT_442	4056	147519	Lal_Sorkh	table	east
DVIT_443	6149	152808	Late_Edessa	table	west
DVIT_445	4059	127744	Lattuario	table	west
DVIT_447	4061	151704	Lombardia	table	west
DVIT_452	6175	6446	Madeleine_Celine	table	west
DVIT_456	2274	6477	Marvel_Of_Vaucluse	table	NA
DVIT_461	6195	6514	Morescono	wine	NA
DVIT_461	24	6514	Morescono	wine	NA
DVIT_462	191	6519	Monukka	table	NA
DVIT_463	6201	6530	Muscat_Bowood	table	east
DVIT_468	6214	6565	Muscat_Hamburg	table	west
DVIT_469	6218	6573	Muscat_Noir	table	west
DVIT_471	6222	6587	Muscat_St._Laurent	table	west
DVIT_472	193	6592	Muscat_Szauter	table	NA
DVIT_474	6231	161217	Netter	table	east
DVIT_478	6244	6628	Ohanes	table	west
DVIT_479	6245	6635	Olivette_Blanche	table	west
DVIT_481	197	6647	Olivette_Rose	table	NA
DVIT_483	6258	150556	Opale	table	west
DVIT_487	200	6677	Perla di Csaba	table	NA
DVIT_489	2234	6689	Pizzutello	table	west
DVIT_491	6277	151700	Primiera	table	west
DVIT_496	205	6726	Queen of the Vineyard	table	NA
DVIT_497	206	6727	Rambola	table	NA
DVIT_505	7585	6774	Rodites	NA	central
DVIT_506	6304	164495	Royal_E	table	NA
DVIT_510	4081	147528	Sahibi_Sorkh	table	east
DVIT_513	4082	138304	San_Martino_(P._215)	table	west
DVIT_523	6343	6886	Sicilien	table	west
DVIT_525	6347	150561	Sovrana	table	west
DVIT_527	6353	150563	Sultana_Moscata	table	NA
DVIT_536	6369	6973	Thomuscat	table	NA
DVIT_537	7589	6974	Trentham_Black	NA	NA
DVIT_541	6381	131964	Turkish_Grape	table	east
DVIT_546	4095	151701	Victor	table	west
DVIT_547	6401	151698	Volta	table	west
DVIT_548	6405	128290	Vorosmarthy	table	central
DVIT_549	2289	7066	White_Corinth	table	central
DVIT_554	6423	147897	Rhazaki_Arhanon	table	central
DVIT_555	4099	147893	Rhazaki_Mavro	table	central
DVIT_557	4101	147783	Sidezitis	table	central
DVIT_558	6432	147787	Sidezitis_Proimo	table	central
DVIT_562	6443	147654	Itonychi_Mavro	table	central
DVIT_563	60	7181	Ajmi	table	east
DVIT_566	6456	147688	Augustiatico	table	central
DVIT_567	4110	147951	Chrisostaphylo	table	central
DVIT_568	210	7223	Clotilde_Prosperi	table	NA
DVIT_569	6464	7231	Dais-el-Anz	table	east
DVIT_570	4111	147730	Daphne	table	central
DVIT_571	4112	151689	Delizia_Di_Vaprio	table	west
DVIT_572	6474	147731	Dermatas	table	central
DVIT_573	6475	161492	Fakdi	table	east
DVIT_574	6480	147942	Fraula_Kihi	table	central
DVIT_575	6482	147740	Eftakilo	table	central
DVIT_576	6484	147582	Husseine	table	east
DVIT_581	6497	147778	Kontehgalo	table	central
DVIT_583	6502	147800	Kritico	table	central
DVIT_584	6506	147799	Kurutaktas	table	central
DVIT_588	6519	150555	Maria_Pirovano	table	west
DVIT_590	4128	143164	Olivette_Bauthelet	table	west
DVIT_597	6546	7432	Salomani	table	east
DVIT_598	6548	151705	Sauvis	table	west
DVIT_600	6555	147934	Trifera	table	central
DVIT_601	6561	168797	Volarova	table	central
DVIT_602	6565	7467	Verdal	table	NA
DVIT_603	6566	147711	Vustolethi	table	central
DVIT_604	6569	563989	Yaghotti_No._1	table	east
DVIT_606	6576	7494	Zerk	table	east
DVIT_607	4141	168800	Zlahtina	table	central
DVIT_609	6587	563990	Rodites	table	central
DVIT_610	4144	563991	Vuthomato	table	central
DVIT_611	6593	562033	Chasselas_Napoleon	table	west
DVIT_612	6597	197452	Ak_Schekerek	table	west
DVIT_613	4147	197478	Chan_Isium	table	east
DVIT_614	6602	204340	Diamente_Nero	table	west
DVIT_617	4150	197548	Otscha_Bala	wine	west
DVIT_618	26	7578	Affenthaler	wine	NA
DVIT_619	4151	129933	Aglianico	wine	central
DVIT_621	4153	147661	Ithani_Mavro	wine	central
DVIT_623	28	7606	Aleatico	wine	west
DVIT_625	4154	563992	Alicante_Bouschet	wine	west
DVIT_626	4155	158964	Alicante_Vermelho	wine	west
DVIT_630	4157	150552	Anacelatta	wine	west
DVIT_631	6641	7668	Antibo	wine	NA
DVIT_632	4158	147669	Araclinos	wine	central
DVIT_633	32	7683	Aramon	wine	NA
DVIT_634	1624	7693	Alburla	wine	NA
DVIT_635	6652	147673	Arcathinoh	wine	central
DVIT_637	33	7708	Aromatico	wine	NA
DVIT_638	6660	147678	Askathari	wine	central
DVIT_639	6662	7718	Aspiran_Noir	wine	west
DVIT_640	4162	147691	Asprocoritho	wine	central
DVIT_641	4163	147692	Asprorombola	wine	central
DVIT_644	4166	147975	Unkown_Cultivar	wine	central
DVIT_645	4167	147682	Assirtico	wine	central
DVIT_653	4169	147849	Bakari_Mavro	wine	central
DVIT_654	1625	7818	Bermestia_Bianca	wine	west
DVIT_655	40	7825	Bermestia_Violacea	wine	west
DVIT_656	2	7833	Berzamina	wine	NA
DVIT_657	4170	563994	Berzamino	wine	west
DVIT_659	1626	7857	Meslier Saint Francois	wine	west
DVIT_660	42	7867	Blaue_Elbe	wine	west
DVIT_661	43	7874	Blauer_Spatburgunder	wine	west
DVIT_663	45	7889	Blue_Trollinger	wine	west
DVIT_664	2041	7898	Boal_Branco	wine	west
DVIT_671	6748	7952	Bonarda	wine	west
DVIT_677	2050	8004	Cabernet_Sauvignon	wine	west
DVIT_678	2051	8009	Calzin	wine	NA
DVIT_681	2053	8036	Carignane	wine	west
DVIT_684	6777	8058	Catarratto	wine	west
DVIT_685	1631	8067	Charas	wine	east
DVIT_686	2054	8073	Charbono	wine	west
DVIT_687	6787	8084	Chardonnay	wine	west
DVIT_691	1633	8110	Chenin_Blanc	wine	west
DVIT_692	2058	8117	Chenin_Noir	wine	west
DVIT_693	2059	8123	Unknown cultivar	wine	NA
DVIT_694	3	8130	Cola_Tamburo	wine	NA
DVIT_695	1634	8139	Colombard	wine	west
DVIT_696	6808	8146	Corbeau	wine	NA
DVIT_697	2061	8156	Coristano	wine	NA
DVIT_698	2062	8163	Cornifesto	wine	west
DVIT_700	2063	8181	Barbara	wine	NA
DVIT_703	6820	8204	Curisti_Mici	wine	central
DVIT_704	4175	564000	Daphnata(daphnia?)	wine	central
DVIT_705	4176	147858	Dehbina	wine	central
DVIT_706	4177	147734	Divromos	wine	central
DVIT_707	4178	127742	Dolcetto	wine	west
DVIT_710	6840	564001	Peloursin	wine	west
DVIT_712	2067	8275	Emerald_Riesling	wine	NA
DVIT_713	2068	8286	Erbalus_Caluso	wine	west
DVIT_714	2069	8294	Etraire_De_Ladhui	wine	west
DVIT_715	4181	564002	Ezerjo	wine	central
DVIT_716	1637	8312	Favorita_Segaria	wine	NA
DVIT_717	2070	8320	Feher_Som	wine	NA
DVIT_718	6863	8329	Feher_Szagos	wine	central
DVIT_720	47	8344	Flora	wine	NA
DVIT_721	4182	127743	Fogarina	wine	west
DVIT_722	4183	147939	Fokianoh	wine	central
DVIT_723	48	8365	Folle_Blanche	wine	west
DVIT_725	4	8381	Folle_Noire	wine	west
DVIT_728	51	8405	Furmint	wine	NA
DVIT_729	52	8412	Furmint	wine	NA
DVIT_730	4184	147716	Guydouria	wine	central
DVIT_731	4185	147719	Guydouriha	wine	central
DVIT_732	53	8434	Gamay	wine	west
DVIT_733	777	8435	Pinot	wine	west
DVIT_736	779	8458	Gamay_Rond	wine	west
DVIT_737	1639	8460	Gamay_Teinturier	wine	west
DVIT_739	6916	8475	Gewurztraminer	wine	west
DVIT_740	782	8489	Gewurztraminer	wine	west
DVIT_746	785	8531	Greco_Bianco	wine	central
DVIT_748	6939	8547	Green_Hungarian	wine	central
DVIT_749	5	8548	Green_Veltliner	wine	west
DVIT_751	788	8562	Grignolino	wine	NA
DVIT_752	6949	129934	Grillo	wine	west
DVIT_753	789	8578	Gros_Manzenc	wine	NA
DVIT_755	6957	8593	Harslevelu	wine	central
DVIT_756	6960	8604	Helena	wine	NA
DVIT_758	6966	8620	Hibron_Blanc	wine	west
DVIT_761	6977	8638	Hungarian_Millenium	wine	central
DVIT_764	797	8665	Joao_Santarem	wine	NA
DVIT_767	6988	8685	Kadarka	wine	central
DVIT_767	800	8685	Kadarka	wine	central
DVIT_769	6993	147752	Karvouniariz	wine	central
DVIT_771	6998	147766	Karistino	wine	central
DVIT_774	4194	130110	Katta_Kurgan	wine	east
DVIT_775	2073	8752	Keknyelu	wine	west
DVIT_779	4197	147771	Kokinostaphylo	wine	central
DVIT_781	7032	147775	Kominato	wine	central
DVIT_783	7040	8813	Koptcha	wine	east
DVIT_784	7045	147792	Korfiatis	wine	central
DVIT_786	4203	147803	Kristalli	wine	central
DVIT_787	4204	147804	Kepraico	wine	central
DVIT_789	4206	147808	Lagorthi	wine	central
DVIT_790	7065	8870	Lagrain	wine	west
DVIT_792	2076	8889	La_Reinha	wine	NA
DVIT_794	6	8906	Leanyka	wine	NA
DVIT_795	7079	564004	Malvasia del Chianti	wine	central
DVIT_796	7082	147813	Liatico	wine	central
DVIT_798	7089	8941	Loin de L'Oeil	wine	west
DVIT_799	2078	8944	Macaroli	wine	NA
DVIT_801	7093	147814	Malagusiah	wine	central
DVIT_802	7094	8978	Malbec	wine	west
DVIT_803	4211	564005	Cabernet_Franc	wine	west
DVIT_805	7099	147817	Malukato	wine	central
DVIT_809	7107	9042	Malvasia_Rosario	wine	central
DVIT_812	4214	138065	Malvasia_Roxa	wine	central
DVIT_817	2088	9105	Marsanne	wine	west
DVIT_818	7123	9115	Marzemino	wine	west
DVIT_822	4217	147826	Mavrokorakas	wine	central
DVIT_825	806	9153	Melon	wine	NA
DVIT_829	7152	9183	Mezes	wine	central
DVIT_829	8	9183	Mezes	wine	NA
DVIT_830	4220	147854	Migdali	wine	central
DVIT_831	810	9198	Mission	wine	NA
DVIT_832	7157	9209	Mission_Jalama	wine	NA
DVIT_833	812	9212	Pias	wine	NA
DVIT_835	814	9228	Montils	wine	NA
DVIT_837	815	9242	Montils	wine	NA
DVIT_845	4222	147838	Moscato_Mavro	wine	central
DVIT_847	7188	147839	Moschardina	wine	central
DVIT_855	824	9390	Muscadelle_De_Bordelais	wine	NA
DVIT_858	7213	9423	Muscat_Crime	wine	NA
DVIT_862	7223	9460	Muscat_St._Laurent	table	west
DVIT_863	7226	9466	Muscat_Szauter	wine	NA
DVIT_864	7230	127745	Moscato_Di_Terracina	wine	west
DVIT_866	7235	9496	Nasa_Veltliner	wine	NA
DVIT_869	7249	9526	Nebbiolo_Fino	wine	west
DVIT_871	7255	9543	Nebbiolo_Tronero	wine	NA
DVIT_873	7262	9563	Neiretta	wine	NA
DVIT_874	2095	9570	Nerello_Calabrese	wine	west
DVIT_876	4229	147855	Niaropes	wine	central
DVIT_877	2097	9597	Oki_di_Boi	wine	NA
DVIT_879	2098	9617	Orange Muscat	wine	west
DVIT_880	7276	9625	Orleans Riesling	wine	west
DVIT_881	2100	9637	Unknown cultivar	wine	NA
DVIT_883	7279	147879	Pardala	wine	central
DVIT_887	2104	9688	Pe-agudo	wine	west
DVIT_894	2108	9767	Petite_Bouschet	wine	west
DVIT_899	7311	147872	Petrolianos	wine	central
DVIT_900	2112	9832	Peverella	wine	west
DVIT_902	7323	9853	Picpoule_Noir	wine	west
DVIT_916	7357	9994	Chardonnay	wine	west
DVIT_923	7371	10056	Preto_Manteudo	wine	west
DVIT_924	7374	10066	Prieska	wine	NA
DVIT_926	7379	10083	Prosecco_Tondo	wine	NA
DVIT_927	7381	10092	Raboso_Piave	wine	west
DVIT_928	7384	10102	Red_Veltliner	wine	west
DVIT_931	4241	147884	Retino_Mavro	wine	central
DVIT_932	4242	150559	Riesling_Italico	wine	west
DVIT_934	4243	147898	Thiako	wine	central
DVIT_935	7407	10174	Rothgipfler	wine	west
DVIT_937	844	10194	Royalty	wine	NA
DVIT_940	7417	10222	Ruby_Cabernet	wine	NA
DVIT_942	7420	10239	Saint_Emilion	wine	west
DVIT_943	7422	10251	Rubired	wine	NA
DVIT_945	7427	10269	Sangiovese	wine	west
DVIT_946	4245	564010	Satino	wine	central
DVIT_947	7434	10289	Sauvignon_Blanc	wine	west
DVIT_948	7436	10290	Sauvignon_Vert	wine	west
DVIT_952	7440	150560	Schiraz	wine	west
DVIT_953	7445	10337	Carriere	wine	west
DVIT_954	1605	10342	Semillon	wine	west
DVIT_956	4247	147909	Serphiotico	wine	central
DVIT_957	7456	147910	Skiathopoulo	wine	central
DVIT_958	7462	10370	Slankamenka	wine	NA
DVIT_959	2121	10376	Souzao	wine	west
DVIT_961	2122	10388	Spanna	wine	west
DVIT_962	7472	147917	Staphythambelo	wine	central
DVIT_964	2123	10401	Steinschiller	wine	west
DVIT_966	4253	147921	Stophiliatico	wine	central
DVIT_967	7485	10421	Sylvaner	wine	west
DVIT_969	7490	10433	Tabyrn	wine	NA
DVIT_971	2128	10450	Talia	wine	west
DVIT_972	2129	10451	Tamarez	wine	west
DVIT_973	2130	10464	Tannat	wine	west
DVIT_975	7503	10483	Teinturier	wine	NA
DVIT_976	7506	10484	Ter_Gulmer	wine	NA
DVIT_977	7509	10500	Teroldego	wine	west
DVIT_979	2135	10513	Terret_Bourret	wine	west
DVIT_982	2137	10524	Tinta_Amarella	wine	west
DVIT_983	4255	140079	Tinta_Francisca	wine	west
DVIT_985	7531	10541	Tinta_Madeira	wine	west
DVIT_990	7543	140080	Touriga	wine	west
DVIT_991	7546	10581	Traminer	wine	west
DVIT_992	7547	10582	Trincadeiro	wine	west
DVIT_993	7549	10593	Trincadeiro_Branco	wine	west
DVIT_994	7551	10594	Troja	wine	NA
DVIT_995	2148	10605	Trousseau	wine	west
DVIT_996	4257	147925	Tsambato	wine	central
DVIT_997	4258	147930	Tsoumbrena_Lefki	wine	central
DVIT_998	4259	147697	Vaftra_(vaspa)	wine	central
DVIT_999	2149	10625	Valdepenas	wine	west
PI_588425.02	2726	8536	NA	NA	NA
