# Supplementary material for: Patterns of genomic and phenomic diversity in wine and table grapes
Source: Hortic Res. 2017 Aug 2;4:17035–. doi: 10.1038/hortres.2017.35 (PMC5539807; doi:10.1038/hortres.2017.35)
Supplement: Supplementary Table S4 [file hortres201735-s9.xlsx]

## Sheet: 20150201_supplementary_gwas_hit
Phenotype	Chromosome	Position	P-value	MAF	Minor	Major
berry weight 2009	18	15534576	8.28291e-06	0.1789	T	C
berry weight 2009	3	3560134	7.68035e-06	0.3259	A	C
muscat aroma 2009	3864	1143900	8.60251e-07	0.0706	A	G
muscat aroma 2009	8	21537090	3.53716e-06	0.05705	G	A
seed number 2009	6	3224283	1.04736e-05	0.4879	G	A
seedlessness 1993	18	13888894	2.03267e-06	0.02616	A	C
seedlessness 1993	3	5987897	4.75966e-06	0.03161	A	T
seedlessness 1993	3860	196381	4.81459e-07	0.03179	C	G
seedlessness 1993	6	16862053	1.76406e-06	0.0414	C	A
seedlessness 1993	6	19878194	1.04662e-07	0.04698	T	C
skin color 2009	15	3451450	2.12056e-09	0.08211	C	T
skin color 2009	2	10381035	7.44716e-13	0.3671	C	T
skin color 2009	2	10856748	4.58971e-11	0.4639	C	T
skin color 2009	2	11000595	4.94252e-09	0.4553	A	C
skin color 2009	2	12045612	5.76292e-10	0.499	T	C
skin color 2009	2	12698791	9.72194e-16	0.166	G	A
skin color 2009	2	15166970	5.18417e-16	0.3521	G	A
skin color 2009	2	15356022	5.54785e-18	0.3428	A	G
skin color 2009	2	15928995	2.58219e-08	0.06008	A	G
skin color 2009	2	15944243	1.4997e-10	0.2921	C	T
skin color 2009	2	15982230	1.40635e-10	0.05513	A	C
skin color 2009	2	15994821	9.31826e-21	0.393	T	A
skin color 2009	2	16239384	5.2493e-12	0.3241	C	T
skin color 2009	2	16239621	3.21284e-10	0.2794	C	T
skin color 2009	2	16595623	5.131e-07	0.09231	T	C
skin color 2009	2	16596090	1.66126e-16	0.3862	C	T
skin color 2009	2	16910578	1.00897e-08	0.2495	A	G
skin color 2009	2	17384474	2.4878e-09	0.2198	G	A
skin color 2009	2	7267902	4.94595e-06	0.279	A	G
flower sex 2010	18	10270496	5.86136e-07	0.4313	A	C
flower sex 2010	18	8168246	5.14072e-06	0.1527	A	C
flower sex 2010	2	4916490	1.24557e-10	0.3893	G	A
flower sex 2010	2	5324235	3.88832e-07	0.225	A	G
flower sex 2010	2	5324246	3.08922e-06	0.2339	G	A
flower sex 2010	2	5350293	3.9455e-06	0.2308	A	C
flower sex 2010	2	5492065	1.05228e-08	0.2892	T	C
flower sex 2010	2	5492143	4.66677e-08	0.3937	A	C
naked vein 2009	11	2357779	3.01572e-06	0.03448	C	T
