# Supplementary material for: Patterns of genomic and phenomic diversity in wine and table grapes
Source: Hortic Res. 2017 Aug 2;4:17035–. doi: 10.1038/hortres.2017.35 (PMC5539807; doi:10.1038/hortres.2017.35)
Supplement: Supplementary Table S5 [file hortres201735-s10.xlsx]

## Sheet: grape_prediction_table_cv2_all_
Phenotype	r (avg)	r (SD)
berry firmness 2009	0.575911	0.058086
berry length 2008	0.759534	0.0385612
berry shape 2008	0.670016	0.0540526
berry size 2008	0.745231	0.0370527
berry weight 2009	0.628906	0.0700286
berry width 2008	0.668654	0.0622373
bloom date 1996	0.539632	0.0868204
bud burst date 1996	0.489017	0.0971703
bud burst date 2009	0.36064	0.0781105
cluster density 2008	0.404865	0.059982
cluster density 2009	0.511256	0.0886365
cluster length 2009	0.477567	0.0944699
cluster size 1992	0.284141	0.165012
cluster weight 2009	0.454666	0.0874321
cluster width 2009	0.412966	0.0979426
field brix 1993	0.504613	0.104967
first cluster node 2006	0.265327	0.157629
flower sex 2010	0.41606	0.108585
lab brix 2009	0.309552	0.0870554
leaf date 1996	0.408205	0.0837356
leaf hair 1992	0.442	0.0959455
leaf hair 1993	0.584841	0.0900935
leaf size 1992	0.102665	0.172988
leaf size 1993	0.194944	0.198093
muscat aroma 2009	0.35535	0.102201
naked vein 2009	0.176291	0.135404
peduncle length 2009	0.342347	0.0902437
petiolar sinus 2009	0.356926	0.0558984
seed number 2009	0.330276	0.0708941
seed weight 2009	0.324934	0.0826821
shoot color intensity 1996	0.290351	0.100778
shoot hair 1993	0.580689	0.104938
skin color 2009	0.669177	0.0522076
tip anthocyanin 2009	0.210881	0.0705775
titratable acidity 2009	0.472108	0.0818415
veraison 1993	0.516528	0.14865
